# Supplementary material for: Sodium Benzoate Induces Fat Accumulation and Reduces Lifespan via the SKN-1/Nrf2 Signaling Pathway: Evidence from the Caenorhabditis elegans Model
Source: Nutrients. 2024 Oct 31;16(21):3753. doi: 10.3390/nu16213753 (PMC11547805; doi:10.3390/nu16213753)
Supplement: Supplementary file 1 [file nutrients-16-03753-s001.zip]

Archive with 1 entries (1 files):
- nutrients-3237825-supplementary.pdf
